# Supplementary material for: Isolation and Functional Characterization of Two CONSTANS-like 16 (MiCOL16) Genes from Mango
Source: Int J Mol Sci. 2022 Mar 12;23(6):3075. doi: 10.3390/ijms23063075 (PMC8951110; doi:10.3390/ijms23063075)
Supplement: Supplementary file 1 [file ijms-23-03075-s001.zip]

Archive with 1 entries (1 files):
- ijms-1615170-supplementary.pdf
